# Supplementary material for: Molecular profiling of prostate cancer derived exosomes may reveal a predictive signature for response to docetaxel
Source: Oncotarget. 2015 Mar 12;6(25):21740–54. doi: 10.18632/oncotarget.3226 (PMC4673300; doi:10.18632/oncotarget.3226)
Supplement: Supplementary file 2 [file oncotarget-06-21740-s002.xlsx]

## Sheet: Sheet1
Supplementary Table 1. List of proteins identified by LC MS/MS proteomics analysis of DU145 Tax-Sen and DU145 Tax-Res derived exosomes.
Symbol	UniProt/Swiss Prot Accession	DU145 Tax-Sen	DU145 Tax-Res
A1BG	P04217	+	+
A2M	P01023	+	+
ACTA1	P68133	+	+
ACTB	P60709	+	+
ACTC1	P68032	+	+
ACTG1	P63261	+	+
ACTN1	P12814	+	+
ACTN4	O43707	+	+
ADAM10	O14672	+	+
ADAM9	Q13443	+	+
ADAMTS13	Q76LX8	+	+
AFP	P02771	+	+
AHCY	P23526	+	+
AHNAK	Q09666	+	+
AHSG	P02765	+	+
ALB	P02768	+	+
ALCAM	Q13740	+	+
ALDOA	P04075	+	+
AMY2A	P04746	+	+
ANXA1	P04083	+	+
ANXA11	P50995	+	+
ANXA2	P07355	+	+
ANXA3	P12429	+	+
ANXA4	P09525	+	+
ANXA5	P08758	+	+
ANXA6	P08133	+	+
APOB	P04114	+	+
APOC3	P02656	+	+
APOE	P02649	+	+
APOH	P02749	+	+
APP	P05067	+	+
ARF1	P84077	+	+
ARF3	P61204	+	+
ARF4	P18085	+	+
ARF6	P62330	+	+
ARR3	P36575	+	+
ATP1A1	P05023	+	+
ATP1B3	P54709	+	+
BANF1	O75531	+	+
BASP1	P80723	+	+
BCAM	P50895	+	+
BLVRB	P30043	+	+
BMP7	P18075	+	+
BSG	P35613	+	+
BST1	Q10588	+	+
C3	P01024	+	+
C4A/C4B	P0C0L4	+	+
C5	P01031	+	+
C9	P02748	+	+
CCT4	P50991	+	+
CD276	Q5ZPR3	+	+
CD2AP	Q9Y5K6	+	+
CD44	P16070	+	+
CD46	P15529	+	+
CD55	P08174	+	+
CD59	P13987	+	+
CD63	P08962	+	+
CD81	P60033	+	+
CD82	P27701	+	+
CD9	P21926	+	+
CD97	P48960	+	+
CDC42	P60953	+	+
CDCP1	Q9H5V8	+	+
CDH3	P22223	+	+
CEP55	Q53EZ4	+	+
CFL1	P23528	+	+
CFL2	Q9Y281	+	+
CHD9	Q3L8U1	+	+
CHMP2A	O43633	+	+
CHMP3	Q9Y3E7	+	+
CHMP4B	Q9H444	+	+
CHMP4C	Q96CF2	+	+
CHMP5	Q9NZZ3	+	+
CIB1	Q99828	+	+
CLDN1	O95832	+	+
CLDN12	P56749	+	+
CLDN3	O15551	+	+
CLEC11A	Q9Y240	+	+
CLIC1	O00299	+	+
CLTA	P09496	+	+
CLTC	Q00610	+	+
CLU	P10909	+	+
COL6A1	P12109	+	+
COLEC10	Q9Y6Z7	+	+
CPM	P14384	+	+
CRKL	P46109	+	+
CTNNA1	P35221	+	+
CTNNB1	P35222	+	+
CTTN	Q14247	+	+
CXADR	P78310	+	+
DDX39A	O00148	+	+
DDX39B	Q13838	+	+
DDX3X	O00571	+	+
DMBT1	Q9UGM3	+	+
DNAJA1	P31689	+	+
DNAJA2	O60884	+	+
DSG2	Q14126	+	+
ECE1	P42892	+	+
EDIL3	O43854	+	+
EEF1A1	P68104	+	+
EEF1A2	Q05639	+	+
EEF1G	P26641	+	+
EEF2	P13639	+	+
EGFR	P00533	+	+
EHD1	Q9H4M9	+	+
EHD4	Q9H223	+	+
EIF3F	O00303	+	+
EIF4A1	P60842	+	+
EIF5A	P63241	+	+
ENO1	P06733	+	+
ENPP4	Q9Y6X5	+	+
ENPP7	Q6UWV6	+	+
EPB41L2	O43491	+	+
EPCAM	P16422	+	+
EPHA2	P29317	+	+
EZR	P15311	+	+
F10	P00742	+	+
F11R	Q9Y624	+	+
F2	P00734	+	+
F3	P13726	+	+
F5	P12259	+	+
FASN	P49327	+	+
FBLN1	P23142	+	+
FERMT2	Q96AC1	+	+
FKBP1A	P62942	+	+
FLNA	P21333	+	+
FLNB	O75369	+	+
FLOT1	O75955	+	+
FN1	P02751	+	+
GAPDH	P04406	+	+
GC	P02774	+	+
GNAI2	P04899	+	+
GNAS	P63092	+	+
GNB1	P62873	+	+
GOLGA7	Q7Z5G4	+	+
GP1BB	P13224	+	+
GPC1	P35052	+	+
GPR126	Q86SQ4	+	+
GPRC5A	Q8NFJ5	+	+
GPRC5C	Q9NQ84	+	+
GRB2	P62993	+	+
GSN	P06396	+	+
H2AFX	P16104	+	+
H2AFY	O75367	+	+
HBB	P68871	+	+
HBD	P02042	+	+
HBE1	P02100	+	+
HBG1	P69891	+	+
HBG2	P69892	+	+
HGFAC	Q04756	+	+
HIST1H1D	P16402	+	+
HIST1H2AC	Q93077	+	+
HIST1H2BB	P33778	+	+
HIST1H2BD	P58876	+	+
HIST1H2BH/HIST1H2BO	Q93079	+	+
HIST1H2BJ/HIST1H2BK	O60814	+	+
HIST1H2BL	Q99880	+	+
HIST1H2BM	Q99879	+	+
HIST1H2BN	Q99877	+	+
HIST2H2AC	Q16777	+	+
HIST2H2BE (includes others)	Q16778	+	+
HLA-A	P30453	+	+
HLA-B	P30480	+	+
HLA-C	P30508	+	+
HNRNPF	P52597	+	+
HNRNPK	P61978	+	+
HSP90AA1	P07900	+	+
HSP90AB1	P08238	+	+
HSP90B1	P14625	+	+
HSPA5	P11021	+	+
HSPA8	P11142	+	+
HSPB1	P04792	+	+
ICAM1	P05362	+	+
IGF2R	P11717	+	+
IGSF3	O75054	+	+
IGSF8	Q969P0	+	+
INADL	Q8NI35	+	+
IST1	P53990	+	+
ITGA2	P17301	+	+
ITGA2B	P08514	+	+
ITGA3	P26006	+	+
ITGA5	P08648	+	+
ITGA6	P23229	+	+
ITGAV	P06756	+	+
ITGB1	P05556	+	+
ITGB3	P05106	+	+
ITGB5	P18084	+	+
ITIH1	P19827	+	+
ITIH2	P19823	+	+
ITIH3	Q06033	+	+
JUP	P14923	+	+
KIRREL	Q96J84	+	+
KRT1	P04264	+	+
KRT10	P13645	+	+
KRT15	P19012	+	+
KRT19	P08727	+	+
KRT7	P08729	+	+
KRT8	P05787	+	+
LAMP1	P11279	+	+
LAMP2	P13473	+	+
LDHA	P00338	+	+
LDHB	P07195	+	+
LDLR	P01130	+	+
LGALS3BP	Q08380	+	+
LIN7C	Q9NUP9	+	+
LNPEP	Q9UIQ6	+	+
LSR	Q86X29	+	+
LTF	P02788	+	+
LUM	P51884	+	+
LYN	P07948	+	+
MFGE8	Q08431	+	+
MFI2	P08582	+	+
MOCS3	O95396	+	+
MPZL1	O95297	+	+
MSN	P26038	+	+
MUC1	P15941	+	+
MYH9	P35579	+	+
MYL6	P60660	+	+
MYOF	Q9NZM1	+	+
NAP1L1	P55209	+	+
NCSTN	Q92542	+	+
NEDD4L	Q96PU5	+	+
NPTN	Q9Y639	+	+
NQO1	P15559	+	+
NRAS	P01111	+	+
NRP1	O14786	+	+
NT5E	P21589	+	+
PABPC1	P11940	+	+
PACSIN3	Q9UKS6	+	+
PCBP1	Q15365	+	+
PCBP2	Q15366	+	+
PCLO	Q9Y6V0	+	+
PDCD6	O75340	+	+
PDCD6IP	Q8WUM4	+	+
PFN1	P07737	+	+
PGAM1	P18669	+	+
PGK1	P00558	+	+
PKM	P14618	+	+
PLAU	P00749	+	+
PLAUR	Q03405	+	+
PLG	P00747	+	+
PLSCR1	O15162	+	+
PLSCR3	Q9NRY6	+	+
PPIA	P62937	+	+
PRDX1	Q06830	+	+
PRNP	P04156	+	+
PROCR	Q9UNN8	+	+
PSMD2	Q13200	+	+
PTGFRN	Q9P2B2	+	+
PVR	P15151	+	+
PZP	P20742	+	+
RAB10	P61026	+	+
RAB11B	Q15907	+	+
RAB13	P51153	+	+
RAB14	P61106	+	+
RAB1B	Q9H0U4	+	+
RAB2A	P61019	+	+
RAB35	Q15286	+	+
RAB5B	P61020	+	+
RAB7A	P51149	+	+
RAB8A	P61006	+	+
RAN	P62826	+	+
RAP1B	P61224	+	+
RASAL1	O95294	+	+
RDX	P35241	+	+
RHOA	P61586	+	+
RPL13	P26373	+	+
RPL18	Q07020	+	+
RPL23A	P62750	+	+
RPL29	P47914	+	+
RPL4	P36578	+	+
RPLP1	P05386	+	+
RPLP2	P05387	+	+
RPS18	P62269	+	+
RPS19	P39019	+	+
RPS2	P15880	+	+
RPS20	P60866	+	+
RPS27A	P62979	+	+
RPS28	P62857	+	+
RPS4X	P62701	+	+
RPS5	P46782	+	+
RPS7	P62081	+	+
RPS8	P62241	+	+
RPSA	P08865	+	+
RRAS	P10301	+	+
S100A11	P31949	+	+
S100A13	Q99584	+	+
S100A16	Q96FQ6	+	+
SCAMP3	O14828	+	+
SDC1	P18827	+	+
SDC4	P31431	+	+
SDCBP	O00560	+	+
SERINC3	Q13530	+	+
SERPINA7	P05543	+	+
SERPINF1	P36955	+	+
SFN	P31947	+	+
SH3KBP1	Q96B97	+	+
SHBG	P04278	+	+
SLC16A1	P53985	+	+
SLC16A3	O15427	+	+
SLC1A4	P43007	+	+
SLC1A5	Q15758	+	+
SLC2A1	P11166	+	+
SLC38A2	Q96QD8	+	+
SLC3A2	P08195	+	+
SLC44A1	Q8WWI5	+	+
SLC7A5	Q01650	+	+
SMPDL3B	Q92485	+	+
SNAP23	O00161	+	+
SPINT2	O43291	+	+
SRSF1	Q07955	+	+
SRSF3	P84103	+	+
ST13	P50502	+	+
STOM	P27105	+	+
STX12	Q86Y82	+	+
STX7	O15400	+	+
SUMO2	P61956	+	+
SUMO3	P55854	+	+
SUMO4	Q6EEV6	+	+
SUSD2	Q9UGT4	+	+
SYPL1	Q16563	+	+
TACSTD2	P09758	+	+
TAGLN2	P37802	+	+
TFG	Q92734	+	+
TFRC	P02786	+	+
THBS1	P07996	+	+
TLN1	Q9Y490	+	+
TMED10	P49755	+	+
TMEM2	Q9UHN6	+	+
TOLLIP	Q9H0E2	+	+
TPBG	Q13641	+	+
TPI1	P60174	+	+
TPM3	P06753	+	+
TPM4	P67936	+	+
TSG101	Q99816	+	+
TSPAN14	Q8NG11	+	+
TSPAN15	O95858	+	+
TSPAN4	O14817	+	+
TSPAN6	O43657	+	+
TSPAN9	O75954	+	+
TTN	Q8WZ42	+	+
TUBA1B	P68363	+	+
TUBA4A	P68366	+	+
TUBB	P07437	+	+
TUBB1	Q9H4B7	+	+
TUBB4B	P68371	+	+
TXN	P10599	+	+
TYRP1	P17643	+	+
UBA52	P62987	+	+
UBB	P0CG47	+	+
UBC	P0CG48	+	+
UCHL1	P09936	+	+
VAMP3	Q15836	+	+
VANGL1	Q8TAA9	+	+
VCL	P18206	+	+
VCP	P55072	+	+
VPS28	Q9UK41	+	+
VPS37B	Q9H9H4	+	+
VTN	P04004	+	+
YBX1	P67809	+	+
YES1	P07947	+	+
YWHAB	P31946	+	+
YWHAE	P62258	+	+
YWHAG	P61981	+	+
YWHAH	Q04917	+	+
YWHAQ	P27348	+	+
YWHAZ	P63104	+	+
ZC3HAV1	Q7Z2W4	+	+
ABCB1	P08183	-	+
ABCD2	Q9UBJ2	-	+
AIDA	Q96BJ3	-	+
AMY2B	P19961	-	+
ANKRD13A	Q8IZ07	-	+
APOBEC3B	Q9UH17	-	+
CACNA2D1	P54289	-	+
CCDC50	Q8IVM0	-	+
CCNDBP1	O95273	-	+
CD151	P48509	-	+
CDK16	Q00536	-	+
CDK6	Q00534	-	+
CENPE	Q02224	-	+
CIRBP	Q14011	-	+
CIT	O14578	-	+
CNGB1	Q14028	-	+
CNTNAP4	Q9C0A0	-	+
CPNE6	O95741	-	+
CPSF6	Q16630	-	+
CUL4B	Q13620	-	+
EDF1	O60869	-	+
EIF4A2	Q14240	-	+
EIF4A3	P38919	-	+
EIF4H	Q15056	-	+
FBXL4	Q9UKA2	-	+
FGB	P02675	-	+
FYN	P06241	-	+
GCN1L1	Q92616	-	+
GNAL	P38405	-	+
GNAT2	P19087	-	+
GP9	P14770	-	+
GPR98	Q8WXG9	-	+
GTSE1	Q9NYZ3	-	+
H2AFJ	Q9BTM1	-	+
HGS	O14964	-	+
HIC2	Q96JB3	-	+
HIST1H2AD	P20671	-	+
HIST1H2AH	Q96KK5	-	+
HIST1H2AM	Q99878	-	+
HNRNPH1	P31943	-	+
HNRNPH2	P55795	-	+
HSPA2	P54652	-	+
ILF3	Q12906	-	+
ITCH	Q96J02	-	+
KMT2C	Q8NEZ4	-	+
KRT14	P02533	-	+
KRT16	P08779	-	+
KRT17	Q04695	-	+
KRT9	P35527	-	+
LIN7A	O14910	-	+
M6PR	P20645	-	+
MAL2	Q969L2	-	+
MAP4K4	O95819	-	+
MIB2	Q96AX9	-	+
MKRN1	Q9UHC7	-	+
MMP14	P50281	-	+
MOV10	Q9HCE1	-	+
MVB12A	Q96EY5	-	+
MYBPC2	Q14324	-	+
MYH14	Q7Z406	-	+
MYO1D	O94832	-	+
NACA	Q13765	-	+
NEDD4	P46934	-	+
NUDT21	O43809	-	+
PABPC4	Q13310	-	+
PACSIN2	Q9UNF0	-	+
PFN2	P35080	-	+
PGM1	P36871	-	+
PKN3	Q6P5Z2	-	+
PLCB4	Q15147	-	+
PLEKHB2	Q96CS7	-	+
POLR3B	Q9NW08	-	+
PPP1R12B	O60237	-	+
PTTG1IP	P53801	-	+
PXDN	Q92626	-	+
RAB1A	P62820	-	+
RAB3A	P20336	-	+
RAB3B	P20337	-	+
RAB3C	Q96E17	-	+
RAB3D	O95716	-	+
RAB5A	P20339	-	+
RAC1	P63000	-	+
RAD23B	P54727	-	+
RAP2B	P61225	-	+
RAPGEF1	Q13905	-	+
RBM3	P98179	-	+
RBM8A	Q9Y5S9	-	+
RHEB	Q15382	-	+
RHOF	Q9HBH0	-	+
RPL10A	P62906	-	+
RPL12	P30050	-	+
RPL27A	P46776	-	+
RPL30	P62888	-	+
RPL36	Q9Y3U8	-	+
RPL6	Q02878	-	+
RPLP0	P05388	-	+
RPS3	P23396	-	+
RPS3A	P61247	-	+
RYR1	P21817	-	+
S100A6	P06703	-	+
SCAMP1	O15126	-	+
SH3GL1	Q99961	-	+
SLC22A8	Q8TCC7	-	+
SLC7A1	P30825	-	+
SNF8	Q96H20	-	+
SNX18	Q96RF0	-	+
SNX9	Q9Y5X1	-	+
SQSTM1	Q13501	-	+
SRP14	P37108	-	+
SRP9	P49458	-	+
SRSF9	Q13242	-	+
SYMPK	Q92797	-	+
SYNGR2	O43760	-	+
TMX2	Q9Y320	-	+
TPT1	P13693	-	+
TRAP1	Q12931	-	+
TRIM26	Q12899	-	+
TROVE2	P10155	-	+
TSPAN1	O60635	-	+
TST	Q16762	-	+
U2AF2	P26368	-	+
UBAC2	Q8NBM4	-	+
UBE2D2	P62837	-	+
UBE2D3	P61077	-	+
UBE2V1	Q13404	-	+
UBE2V2	Q15819	-	+
VAMP2	P63027	-	+
VPS37C	A5D8V6	-	+
WWP2	O00308	-	+
AARS	P49588	+	-
ACLY	P53396	+	-
ACTR1A	P61163	+	-
ACTR2	P61160	+	-
ACTR3	P61158	+	-
ACTR3B	Q9P1U1	+	-
ADAM30	Q9UKF2	+	-
ADK	P55263	+	-
AGRN	O00468	+	-
AHNAK2	Q8IVF2	+	-
AKAP12	Q02952	+	-
AKR1A1	P14550	+	-
ALDH9A1	P49189	+	-
ANGPTL3	Q9Y5C1	+	-
ANP32A	P39687	+	-
ANP32E	Q9BTT0	+	-
ANTXR1	Q9H6X2	+	-
ANTXR2	P58335	+	-
ANXA7	P20073	+	-
APLP2	Q06481	+	-
APMAP	Q9HDC9	+	-
APOA1	P02647	+	-
APOA4	P06727	+	-
APOC2	P02655	+	-
APOM	O95445	+	-
APRT	P07741	+	-
ARHGDIA	P52565	+	-
ARHGEF1	Q92888	+	-
ARID1A	O14497	+	-
ARPC3	O15145	+	-
ARRDC1	Q8N5I2	+	-
ASPH	Q12797	+	-
ATP1A2	P50993	+	-
ATP1B1	P05026	+	-
ATP2B4	P23634	+	-
ATP6AP1	Q15904	+	-
ATP6V1D	Q9Y5K8	+	-
ATRN	O75882	+	-
BAIAP2	Q9UQB8	+	-
BGN	P21810	+	-
C14orf166	Q9Y224	+	-
C1QBP	Q07021	+	-
C7	P10643	+	-
CAB39	Q9Y376	+	-
CACNA2D2	Q9NY47	+	-
CALU	O43852	+	-
CAMKK2	Q96RR4	+	-
CAND1	Q86VP6	+	-
CANX	P27824	+	-
CAPNS1	P04632	+	-
CAPRIN1	Q14444	+	-
CAPZB	P47756	+	-
CARD9	Q9H257	+	-
CARHSP1	Q9Y2V2	+	-
CASC4	Q6P4E1	+	-
CAV1	Q03135	+	-
CC2D1A	Q6P1N0	+	-
CCT2	P78371	+	-
CCT5	P48643	+	-
CCT8	P50990	+	-
CD320	Q9NPF0	+	-
CD58	P19256	+	-
CD70	P32970	+	-
CD99	P14209	+	-
CD99L2	Q8TCZ2	+	-
CDC23	Q9UJX2	+	-
CDC42SE2	Q9NRR3	+	-
CDCA3	Q99618	+	-
CDH1	P12830	+	-
CEP350	Q5VT06	+	-
CEP97	Q8IW35	+	-
CFI	P05156	+	-
CHMP1A	Q9HD42	+	-
CHMP4A	Q9BY43	+	-
CHP1	Q99653	+	-
CKB	P12277	+	-
CLDND1	Q9NY35	+	-
CLEC3B	P05452	+	-
CLIC4	Q9Y696	+	-
CLUH	O75153	+	-
CNKSR2	Q8WXI2	+	-
CNTN1	Q12860	+	-
COL15A1	P39059	+	-
COL18A1	P39060	+	-
COL1A1	P02452	+	-
COMP	P49747	+	-
COPG2	Q9UBF2	+	-
CORO1A	P31146	+	-
COTL1	Q14019	+	-
CPA1	P15085	+	-
CPB1	P15086	+	-
CPD	O75976	+	-
CPNE1	Q99829	+	-
CPNE8	Q86YQ8	+	-
CROCC	Q5TZA2	+	-
CTNND1	O60716	+	-
CYR61	O00622	+	-
DAG1	Q14118	+	-
DCBLD2	Q96PD2	+	-
DCTN2	Q13561	+	-
DDR2	Q16832	+	-
DDX3Y	O15523	+	-
DHX15	O43143	+	-
DLG1	Q12959	+	-
DLST	P36957	+	-
DNAH5	Q8TE73	+	-
DNAJC5	Q9H3Z4	+	-
DNM3	Q9UQ16	+	-
DPY30	Q9C005	+	-
DSG3	P32926	+	-
EEF1B2	P24534	+	-
EEF1D	P29692	+	-
EFNB1	P98172	+	-
EHD3	Q9NZN3	+	-
EIF3A	Q14152	+	-
EPS8	Q12929	+	-
ERBB2IP	Q96RT1	+	-
ESYT1	Q9BSJ8	+	-
F13A1	P00488	+	-
F9	P00740	+	-
FAM91A1	Q658Y4	+	-
FAT4	Q6V0I7	+	-
FERMT3	Q86UX7	+	-
FGG	P02679	+	-
FLOT2	Q14254	+	-
FMOD	Q06828	+	-
FTH1	P02794	+	-
FTL	P02792	+	-
FUBP3	Q96I24	+	-
G6PD	P11413	+	-
GALNT13	Q8IUC8	+	-
GANAB	Q14697	+	-
GARS	P41250	+	-
GBF1	Q92538	+	-
GDI2	P50395	+	-
GIPC1	O14908	+	-
GJC1	P36383	+	-
GLG1	Q92896	+	-
GLIPR2	Q9H4G4	+	-
GNA11	P29992	+	-
GNA13	Q14344	+	-
GNB2	P62879	+	-
GNG11	P61952	+	-
GOLM1	Q8NBJ4	+	-
GPI	P06744	+	-
GPR64	Q8IZP9	+	-
GPRC5B	Q9NZH0	+	-
GSTA5	Q7RTV2	+	-
GSTM2	P28161	+	-
GSTP1	P09211	+	-
H1F0	P07305	+	-
H2AFV	Q71UI9	+	-
H2AFZ	P0C0S5	+	-
HEG1	Q9ULI3	+	-
HIST1H1C	P16403	+	-
HIST1H1E	P10412	+	-
HIST2H2AB	Q8IUE6	+	-
HMGA1	P17096	+	-
HMGB3	O15347	+	-
HN1	Q9UK76	+	-
HNRNPA1	P09651	+	-
HNRNPA2B1	P22626	+	-
HNRNPC	P07910	+	-
HNRNPD	Q14103	+	-
HNRNPDL	O14979	+	-
HPCAL1	P37235	+	-
HRAS	P01112	+	-
HSPA13	P48723	+	-
HSPA9	P38646	+	-
HSPD1	P10809	+	-
HSPE1	P61604	+	-
HSPG2	P98160	+	-
IGF2	P01344	+	-
IGFALS	P35858	+	-
IGFBP2	P18065	+	-
IL27RA	Q6UWB1	+	-
ILK	Q13418	+	-
IMPDH2	P12268	+	-
IQGAP1	P46940	+	-
ITGB4	P16144	+	-
ITM2C	Q9NQX7	+	-
KCNN4	O15554	+	-
KIAA1468	Q9P260	+	-
KIF15	Q9NS87	+	-
KIF23	Q02241	+	-
KIF5B	P33176	+	-
KLKB1	P03952	+	-
KNG1	P01042	+	-
KRAS	P01116	+	-
KRT18	P05783	+	-
KRT2	P35908	+	-
KRT31	Q15323	+	-
KRT36	O76013	+	-
LAMA3	Q16787	+	-
LAMA5	O15230	+	-
LAMB1	P07942	+	-
LETM1	O95202	+	-
LGALS1	P09382	+	-
LMNA	P02545	+	-
LOXL2	Q9Y4K0	+	-
LPL	P06858	+	-
LRP1	Q07954	+	-
LRP10	Q7Z4F1	+	-
LSM3	P62310	+	-
LYPD3	O95274	+	-
MAPRE1	Q15691	+	-
MAPRE2	Q15555	+	-
MARCKSL1	P49006	+	-
MASP1	P48740	+	-
MDH2	P40926	+	-
MEGF10	Q96KG7	+	-
MGAT5	Q09328	+	-
MIF	P14174	+	-
MITD1	Q8WV92	+	-
MPZL2	O60487	+	-
MRC2	Q9UBG0	+	-
MTPN	P58546	+	-
MYH10	P35580	+	-
MYH11	P35749	+	-
MYL12A	P19105	+	-
MYL12B	O14950	+	-
MYO1C	O00159	+	-
NAT1	P18440	+	-
NDRG1	Q92597	+	-
NEDD8	Q15843	+	-
NEO1	Q92859	+	-
NFIL3	Q16649	+	-
NINJ1	Q92982	+	-
NME1	P15531	+	-
NME2	P22392	+	-
NPC1	O15118	+	-
NPM1	P06748	+	-
NUCB1	Q02818	+	-
OCLN	Q16625	+	-
OGN	P20774	+	-
OIT3	Q8WWZ8	+	-
OLA1	Q9NTK5	+	-
ORAI1	Q96D31	+	-
OSMR	Q99650	+	-
OXSR1	O95747	+	-
P4HB	P07237	+	-
PA2G4	Q9UQ80	+	-
PAFAH1B2	P68402	+	-
PARVB	Q9HBI1	+	-
PCOLCE	Q15113	+	-
PDCD10	Q9BUL8	+	-
PDCD5	O14737	+	-
PDIA3	P30101	+	-
PDIA6	Q15084	+	-
PEBP1	P30086	+	-
PEPD	P12955	+	-
PFDN2	Q9UHV9	+	-
PFDN4	Q9NQP4	+	-
PFDN5	Q99471	+	-
PFKP	Q01813	+	-
PGK2	P07205	+	-
PKD2L2	Q9NZM6	+	-
PLCB3	Q01970	+	-
PLD3	Q8IV08	+	-
PLP2	Q04941	+	-
PLS3	P13797	+	-
PLTP	P55058	+	-
PLXDC2	Q6UX71	+	-
PLXNB2	O15031	+	-
POLD1	P28340	+	-
POSTN	Q15063	+	-
POTEE/POTEF	Q6S8J3	+	-
PPAP2B	O14495	+	-
PPFIBP2	Q8ND30	+	-
PPIC	P45877	+	-
PPP1CA	P62136	+	-
PPP2R1A	P30153	+	-
PPP4R1	Q8TF05	+	-
PRDX2	P32119	+	-
PRDX4	Q13162	+	-
PRDX6	P30041	+	-
PRKCG	P05129	+	-
PRKD1	Q15139	+	-
PRKD3	O94806	+	-
PRSS23	O95084	+	-
PSAP	P07602	+	-
PSCA	O43653	+	-
PSMC1	P62191	+	-
PSMC3	P17980	+	-
PSMC6	P62333	+	-
PSMD11	O00231	+	-
PTBP1	P26599	+	-
PTMS	P20962	+	-
PTPN11	Q06124	+	-
PTRF	Q6NZI2	+	-
PVRL2	Q92692	+	-
PYGL	P06737	+	-
RAB21	Q9UL25	+	-
RAB27B	O00194	+	-
RAB5C	P51148	+	-
RAB8B	Q92930	+	-
RACGAP1	Q9H0H5	+	-
RALA	P11233	+	-
RALB	P11234	+	-
RANBP1	P43487	+	-
RAP1A	P62834	+	-
RBP4	P02753	+	-
RETN	Q9HD89	+	-
RPL31	P62899	+	-
RPL5	P46777	+	-
RPL7	P18124	+	-
RPS10	P46783	+	-
RPS12	P25398	+	-
RPS13	P62277	+	-
RSU1	Q15404	+	-
RTN4	Q9NQC3	+	-
RUVBL1	Q9Y265	+	-
S100A10	P60903	+	-
S100A14	Q9HCY8	+	-
SAR1A	Q9NR31	+	-
SAR1B	Q9Y6B6	+	-
SCAMP2	O15127	+	-
SCARB1	Q8WTV0	+	-
SCOC	Q9UIL1	+	-
SEMA3C	Q99985	+	-
SEMA4C	Q9C0C4	+	-
2015-09-06	Q14141	+	-
2015-09-11	Q9NVA2	+	-
SERPIND1	P05546	+	-
SERPINF2	P08697	+	-
SET	Q01105	+	-
SHC1	P29353	+	-
SHC2	P98077	+	-
SIRPA	P78324	+	-
SIRPB1	Q5TFQ8	+	-
SLC29A1	Q99808	+	-
SLC39A10	Q9ULF5	+	-
SLC39A14	Q15043	+	-
SLC39A6	Q13433	+	-
SLC44A2	Q8IWA5	+	-
SLC4A2	P04920	+	-
SLC4A7	Q9Y6M7	+	-
SLC5A3	P53794	+	-
SLC7A11	Q9UPY5	+	-
SLC9A3R1	O14745	+	-
SNRPB	P14678	+	-
SNRPN	P63162	+	-
SNTB2	Q13425	+	-
SOD1	P00441	+	-
SPINT1	O43278	+	-
SPP2	Q13103	+	-
SPTBN1	Q01082	+	-
SPTBN4	Q9H254	+	-
SRGAP1	Q7Z6B7	+	-
SRI	P30626	+	-
SRSF7	Q16629	+	-
SSR1	P43307	+	-
ST14	Q9Y5Y6	+	-
STAM	Q92783	+	-
STIP1	P31948	+	-
STMN1	P16949	+	-
STX3	Q13277	+	-
STX4	Q12846	+	-
SUB1	P53999	+	-
SZT2	Q5T011	+	-
TBC1D10B	Q4KMP7	+	-
TGM2	P21980	+	-
THBS2	P35442	+	-
THBS4	P35443	+	-
THOP1	P52888	+	-
TINAGL1	Q9GZM7	+	-
TJP1	Q07157	+	-
TJP2	Q9UDY2	+	-
TKT	P29401	+	-
TMC7	Q7Z402	+	-
TMEM51	Q9NW97	+	-
TMOD2	Q9NZR1	+	-
TNC	P24821	+	-
TNFAIP2	Q03169	+	-
TNFAIP8	O95379	+	-
TNFRSF10A	O00220	+	-
TNFRSF10B	O14763	+	-
TNFRSF10D	Q9UBN6	+	-
TOM1L1	O75674	+	-
TOP1	P11387	+	-
TPD52	P55327	+	-
TRIM25	Q14258	+	-
TRIP11	Q15643	+	-
TTYH3	Q9C0H2	+	-
TUBA1A	Q71U36	+	-
TUBB2A	Q13885	+	-
TUBB2B	Q9BVA1	+	-
TUBB3	Q13509	+	-
TUBGCP3	Q96CW5	+	-
TXNRD1	Q16881	+	-
UBAP2L	Q14157	+	-
UBE2L3	P68036	+	-
UBE2N	P61088	+	-
UGDH	O60701	+	-
VAMP8	Q9BV40	+	-
VASP	P50552	+	-
WDR1	O75083	+	-
WDR96	Q8NDM7	+	-
VIM	P08670	+	-
VPS4A	Q9UN37	+	-
VPS4B	O75351	+	-
VTA1	Q9NP79	+	-
XPNPEP1	Q9NQW7	+	-
ZFYVE26	Q68DK2	+	-
ZYX	Q15942	+	-
